# Supplementary material for: Time series strain tracking analysis post fecal transplantation identifies individual specific patterns of fecal dominant donor, recipient, and unrelated microbial strains
Source: PLoS One. 2022 Sep 15;17(9):e0274633. doi: 10.1371/journal.pone.0274633 (PMC9477264; doi:10.1371/journal.pone.0274633)
Supplement: S1 Table — The original sequence files were sequenced and deposited by Davar et al. in the BioProject database under accession number PRJNA672867. The table represents the sample information with sequence read information used for the analysis in this study. (XLSX) [file pone.0274633.s001.xlsx]

## Sheet: Sheet1
S1 Table. Sample and sequence read information. The original sequence files were sequenced and deposited by Davar et al. in the BioProject database under accession number PRJNA672867. The table represents the sample information with sequence read information used for the analysis in this study.
Samples	Individual ID	Days	Pre/Post FMT	Donor/Recipient	FMT relationship	Downloaded reads	Sequence reads used for analysis
18-0002	18-0002	Combined	N/A	Donor	Recipient IDs: 18-0018	43629667	10000000
18-0005	18-0005	Combined			Recipient IDs: 18-0007	67464208	20000000
18-0014	18-0014	Combined			Recipient IDs: 19-0024	17957814	10000000
18-0006	18-0006	Combined			Recipient ID: 19-0002	24480575	15000000
18-0031	18-0031	Combined			Recipient ID: 19-0013	30237698	20000000
18-0018-D-23	18-0018	-23	Pre FMT	Recipient	Donor ID: 18-0002	12285913	10000000
18-0018-D21		21	Post FMT			9686285	9686285
18-0018-D29		29	Post FMT			18204277	10000000
18-0018-D36		36	Post FMT			6449058	6449058
18-0018-D42		42	Post FMT			17198220	10000000
18-0018-D47		47	Post FMT			18239924	10000000
18-0018-D56		56	Post FMT			12300375	10000000
18-0018-D63		63	Post FMT			11167474	10000000
18-0018-D69		69	Post FMT			11091465	10000000
18-0018-D75		75	Post FMT			9988454	9988454
18-0018-D90		90	Post FMT			13866499	10000000
18-0018-D96		96	Post FMT			19493226	10000000
18-0018-D112		112	Post FMT			2516932	2516932
18-0018-D133		133	Post FMT			12770467	10000000
18-0018-D342		342	Post FMT			7843363	7843363
18-0018-D383		383	Post FMT			8221992	8221992
18-0018-D390		390	Post FMT			8852156	8852156
18-0018-D411		411	Post FMT			9276870	9276870
18-0018-D419		419	Post FMT			9334161	9334161
18-0018-D424		424	Post FMT			9153896	9153896
18-0018-D432		432	Post FMT			9200447	9200447
18-0018-D440		440	Post FMT			9670074	9670074
18-0018-D447		447	Post FMT			9483904	9483904
18-0018-D452		452	Post FMT			7623710	7623710
18-0018-D461		461	Post FMT			8131174	8131174
18-0018-D466		466	Post FMT			12352170	10000000
18-0018-D473		473	Post FMT			10356246	10000000
18-0018-D482		482	Post FMT			12055189	10000000
18-0018-D490		490	Post FMT			8443065	8443065
18-0018-D496		496	Post FMT			6811424	6811424
18-0018-D503		503	Post FMT			8177090	8177090
18-0018-D514		514	Post FMT			6958692	6958692
18-0018-D528		528	Post FMT			11739342	10000000
18-0018-D535		535	Post FMT			8238363	8238363
18-0007-D-7	18-0007	-7	Pre FMT	Recipient	Donor ID: 18-0005	23074764	20000000
18-0007-D1		1	Post FMT			11357863	11357863
18-0007-D7		7	Post FMT			22802246	20000000
18-0007-D20		20	Post FMT			23699242	20000000
18-0007-D21		21	Post FMT			18089787	18089787
18-0007-D41		41	Post FMT			19109530	19109530
18-0007-D53		53	Post FMT			19259552	19259552
18-0007-D73		73	Post FMT			15729531	15729531
18-0007-D85		85	Post FMT			13770162	13770162
18-0007-D101		101	Post FMT			14446305	14446305
18-0007-D174		174	Post FMT			11920170	11920170
18-0007-D267		267	Post FMT			11287560	11287560
18-0007-D357		357	Post FMT			18994471	18994471
18-0007-D471		471	Post FMT			14247617	14247617
18-0007-D514		514	Post FMT			10498727	10498727
19-0024-D-9	19-0024	-9	Pre FMT	Recipient	Donor ID: 18-0014	10601977	10000000
19-0024-D7		7	Post FMT			11606066	10000000
19-0024-D13		13	Post FMT			14152434	10000000
19-0024-D20		20	Post FMT			7002735	7002735
19-0024-D28		28	Post FMT			4660297	4660297
19-0024-D34		34	Post FMT			4900415	4900415
19-0024-D41		41	Post FMT			22398359	10000000
19-0024-D48		48	Post FMT			8174923	8174923
19-0024-D56		56	Post FMT			17825813	10000000
19-0024-D62		62	Post FMT			18164867	10000000
19-0024-D69		69	Post FMT			9047976	9047976
19-0024-D77		77	Post FMT			9650288	9650288
19-0024-D83		83	Post FMT			7173716	7173716
19-0024-D92		92	Post FMT			10882979	10000000
19-0024-D113		113	Post FMT			10095053	10000000
19-0024-D118		118	Post FMT			10742217	10000000
19-0002-D-7	19-0002	-7	Pre FMT	Recipient	Donor ID: 18-0006	8710740	8710740
19-0002-D8		8	Post FMT			11713472	11713472
19-0002-D16		16	Post FMT			4691537	4691537
19-0002-D21		21	Post FMT			15981652	15000000
19-0002-D29		29	Post FMT			8327174	8327174
19-0002-D42		42	Post FMT			8701954	8701954
19-0002-D50		50	Post FMT			13483190	13483190
19-0002-D57		57	Post FMT			11015889	11015889
19-0002-D64		64	Post FMT			7467697	7467697
19-0002-D71		71	Post FMT			6280464	6280464
19-0002-D78		78	Post FMT			11903781	11903781
19-0002-D85		85	Post FMT			10501603	10501603
19-0002-D92		92	Post FMT			10873219	10873219
19-0002-D99		99	Post FMT			11186629	11186629
19-0002-D106		106	Post FMT			13329650	13329650
19-0002-D114		114	Post FMT			10930274	10930274
19-0002-D120		120	Post FMT			11181918	11181918
19-0002-D127		127	Post FMT			11521817	11521817
19-0002-D134		134	Post FMT			15147929	15000000
19-0002-D141		141	Post FMT			9778633	9778633
19-0002-D148		148	Post FMT			6072023	6072023
19-0002-D156		156	Post FMT			9545552	9545552
19-0002-D162		162	Post FMT			9774616	9774616
19-0002-D169		169	Post FMT			10978610	10978610
19-0002-D176		176	Post FMT			9727033	9727033
19-0002-D183		183	Post FMT			9346881	9346881
19-0002-D190		190	Post FMT			10161413	10161413
19-0002-D211		211	Post FMT			8985124	8985124
19-0013-D-21	19-0013	-21	Pre FMT	Recipient	Donor ID: 18-0031	6825861	6825861
19-0013-D12		12	Post FMT			6037831	6037831
19-0013-D19		19	Post FMT			10898164	10898164
19-0013-D27		27	Post FMT			9312398	9312398
19-0013-D33		33	Post FMT			10468307	10468307
19-0013-D40		40	Post FMT			9118428	9118428
19-0013-D47		47	Post FMT			10070132	10070132
19-0013-D55		55	Post FMT			12928098	12928098
19-0013-D61		61	Post FMT			19078030	19078030
19-0013-D68		68	Post FMT			11207462	11207462
19-0013-D75		75	Post FMT			11023579	11023579
19-0013-D83		83	Post FMT			7385419	7385419
19-0013-D90		90	Post FMT			9185940	9185940
19-0013-D103		103	Post FMT			11512608	11512608
