# Supplementary material for: Time series strain tracking analysis post fecal transplantation identifies individual specific patterns of fecal dominant donor, recipient, and unrelated microbial strains
Source: PLoS One. 2022 Sep 15;17(9):e0274633. doi: 10.1371/journal.pone.0274633 (PMC9477264; doi:10.1371/journal.pone.0274633)
Supplement: S2 Table — Microbial community composition was profiled at the species level for (A) donor 18–0002, recipient 18–0018, (B) donor 18–0014, recipient 19–0024, (C) donor 18–0031, recipient 19–0013, (D) donor 18–0006, recipient 19–0002, and (E) donor 18–0005, recipient 18–0007 from Davar data set. The number shown in the table shows the relative abundances obtained using MetaPhlAn2. (XLSX) [file pone.0274633.s002.xlsx]

## Sheet: Sheet1
S2 Table.Taxonomic profile. Microbial community composition was profiled at the species level for (A) donor 18-0002, recipient 18-0018, (B) donor 18-0014, recipient 19-0024, (C) donor 18-0031, recipient 19-0013, (D) donor 18-0006, recipient 19-0002, and (E) donor 18-0005, recipient 18-0007 from Davar data set. The number shown in the table shows the relative abundances obtained using MetaPhlAn2.
(A)																																					(B)
Species	Donor (18-0002)	Recipient (18-0018)	D21	D29	D36	D42	D47	D56	D63	D69	D75	D90	D96	D112	D133	D342	D383	D390	D411	D419	D424	D432	D440	D447	D452	D461	D466	D473	D482	D490	D496	D503	D514	D528	D535		Species	Donor (18-0014)	Recipient (19-0024)	D7	D13	D20	D28	D34	D41	D48	D56	D62	D69
Subdoligranulum_unclassified	17.3735	7.48894	3.9153	4.91785	5.54635	7.07919	3.78166	11.186	14.2157	6.97795	9.87872	5.49422	4.27529	5.53457	16.6141	2.06518	4.41572	11.3835	5.0954	10.1427	21.1522	8.54162	15.8195	7.1011	9.5952	11.7625	15.9015	8.65002	12.8806	9.32408	9.83315	7.48526	9.44939	8.43487	10.1174		Bacteroides_uniformis	25.9154	0.97112	6.91303	4.68131	9.94746	15.7818	11.0601	13.045	7.76843	6.12139	7.76015	4.421
Prevotella_copri	16.3639	0.03321	8.0256	1.92846	1.44619	4.98551	0.13787	0.10794	16.5908	0.12912	0.19957	3.9244	0.27156	0	0.03849	0	11.5589	14.02	0.09072	1.43326	0.45208	2.41665	3.26327	0.01542	1.90734	8.89868	9.09052	0.01785	0.69782	0.04555	10.4586	0.00361	0	0.05605	0.00449		Bacteroides_vulgatus	18.0987	3.73669	2.12158	8.03313	4.98653	1.70694	1.69811	6.89644	1.34832	1.99309	1.84587	0.80663
Dialister_invisus	10.8843	0.00835	0.06165	0.43145	0.08566	0.26353	0.30995	0.96074	0.77029	0.7596	0.31118	0	0	0	0	0	0	3.94234	0.43684	1.72074	1.75666	1.46395	2.43537	0.0756	1.5523	4.75967	3.88981	0.44038	0.45562	0.51878	5.48762	0.03629	0.52686	0.85745	0.77582		Eubacterium_rectale	8.26717	6.05328	3.49949	8.71267	2.67983	12.8964	8.10151	0.63133	15.9385	6.32209	1.42948	18.2409
Escherichia_coli	7.12909	9.05514	2.0017	1.92629	3.11176	0.26191	0.20835	2.65485	0.43218	0.05832	0.48921	7.63314	12.8215	0	0.13162	0.21746	4.05877	0.08958	3.03695	0.07065	0.35071	0.34377	1.25843	0.6538	2.24747	3.08282	0.39536	0.4763	0.51103	2.7604	1.63855	9.16013	0.58179	1.13313	0.77044		Faecalibacterium_prausnitzii	7.75735	5.58474	12.735	6.19631	2.46941	7.01484	4.35578	0.35645	12.7029	1.58367	2.04875	4.4419
Bacteroides_massiliensis	5.36196	0.00806	5.5747	11.5138	10.2213	6.71432	5.46437	5.80249	5.74158	4.62579	4.02635	9.00012	5.66419	4.15521	8.9335	11.6699	4.04612	16.6681	8.87897	10.6689	4.75055	6.72793	10.2059	0.35952	13.8289	7.4694	14.0395	3.14236	7.07224	8.65158	10.0508	3.56873	1.09814	4.02731	1.85131		Bacteroides_xylanisolvens	7.37388	0	0.08917	0.09746	0.08068	0.04421	0.07579	0.02843	0.02862	0.00625	0.01756	0.01847
Alistipes_putredinis	5.27207	0.14042	15.0859	15.8689	20.5844	15.6266	13.8133	13.1484	19.4443	21.2938	18.6477	0.063	0.00442	0.21601	0.05727	0	24.6476	10.7021	4.80295	13.4481	6.21658	12.8867	8.04777	4.63057	12.2355	10.8157	12.2149	8.97866	3.55226	4.81447	9.21239	3.90097	3.78596	6.28704	9.2719		Alistipes_putredinis	7.24093	21.7739	16.1791	18.926	22.8399	4.92176	9.5838	8.01837	2.0136	18.4543	14.0671	8.49575
Barnesiella_intestinihominis	4.27189	5.59993	5.68692	2.5565	2.34193	5.15602	0.92708	0.33077	3.0895	2.89831	1.67131	0.02136	0.0017	0.0837	0.01764	0	2.88456	5.82665	3.6891	12.6829	8.02519	11.8367	4.43093	3.32276	9.72446	5.78671	5.57745	12.0077	7.13693	4.13569	4.33638	2.66929	3.29619	5.6091	7.44265		Acidaminococcus_unclassified	3.38673	0.00139	0.05909	0.08451	0.13899	0.1451	0.17978	0.10658	0.10736	0.17179	0.05958	0.04371
Bacteroides_vulgatus	3.69723	0.03406	0.05114	0.62879	10.9524	11.6363	12.1866	3.0231	6.84988	3.58417	3.98469	8.74002	7.92205	0.56919	5.98923	7.37484	4.79649	2.36775	4.67558	4.56607	2.16478	4.09515	4.56793	0.69018	2.55881	6.0909	4.70958	2.04255	3.44319	3.4037	3.79789	1.40686	0.76693	2.76903	1.59411		Bacteroides_thetaiotaomicron	3.208	1.59468	1.7242	1.06852	0.93407	1.86234	0.53675	4.07272	0.14683	0.18148	0.20424	0.30484
Bacteroides_uniformis	3.39923	0.14465	0.11048	0.11428	2.23233	0.02305	3.08259	0.3281	0.10699	0.11078	0.08473	0.04202	0.0514	0.47825	0.08505	0.01722	0.00196	0.03948	0.2256	0.0706	0.07063	0.11185	0.18365	0.03418	0.17803	0.16906	0.04245	0.03027	0.04767	0.11774	0.07474	0.07223	0.04478	0.1432	0.14676		Alistipes_sp_HGB5	2.97772	0	1.2043	0	0	0	0	0	0	0	0	0
Alistipes_indistinctus	2.61442	0.01615	3.0818	3.86908	1.38455	2.45144	0.90372	0.40666	2.29071	3.00505	2.36526	0	0	0	0	0	1.15868	4.16744	3.40803	1.97026	1.60613	1.20377	2.51394	0.37048	2.6932	2.57681	2.42976	0.57645	0.39778	1.12807	2.90878	0.94946	0.45738	2.22971	0.97919		Bacteroides_caccae	2.74518	0.02101	3.49957	3.38669	3.07064	2.05291	7.70263	4.64047	1.3527	2.63559	33.1553	0.89846
Butyrivibrio_crossotus	2.39336	0	0.01042	0	0	0	0	0	0	0	0	0	0	0	0	0	0	0	0	0	0	0	0	0	0	0	0	0	0	0	0	0	0	0	0		Parabacteroides_merdae	2.70019	0.01826	2.49203	1.07279	0.98697	0.79896	2.17625	0.23052	0.55068	1.60906	1.37434	0.32221
Faecalibacterium_prausnitzii	2.28697	0.03608	0.24085	0.51449	0.48319	0.18302	2.30117	0.81534	0.82717	0.6065	0.74399	0	0	0	0.0163	0	0.41635	1.84562	0.04081	0.68247	0.18961	0.50235	0.32591	0.08593	0.11391	0.4977	0.65403	0.14824	0.67514	0.048	0.29155	0.01229	0.03989	0.09201	0.03731		Acidaminococcus_intestini	1.36574	0	0	0.035	0.11193	0.01782	0	0.00643	0.01531	0.05988	0.02779	0.00194
Ruminococcus_bromii	2.03791	0.03824	0	0	0	0	0	0.00081	0	0.00337	0.01005	0	0	0	0	0	0.4788	1.05841	0	0	0	0	0	0	0	0	0	0	0	0	0	0	0	0	0		Eubacterium_ventriosum	1.04178	0	0.08075	0.13258	0.14339	0.12312	0.27411	0.04114	1.84899	0.04973	0.00566	0.36159
Alistipes_shahii	1.82303	0.0295	1.18113	2.27975	1.05292	2.66852	2.46943	0.60468	2.5243	3.84183	4.31376	0	0	0	0.01639	0	4.30091	3.56347	2.56006	3.98295	3.42779	3.80185	3.10278	1.27758	2.44673	2.52959	2.70346	2.68161	1.4742	1.58499	2.08317	1.134	0.93584	2.85743	2.17516		Enterobacteria_phage_HK630	0.73449	0	0	0	0	0	0	0	0	0	0	0
Parabacteroides_merdae	1.32617	5.39995	7.51076	6.22929	2.97372	1.80447	4.91359	0.14183	4.01804	1.33028	0.88999	12.6951	8.40175	2.29048	6.61468	6.83804	2.24832	8.19503	1.56027	2.31358	3.33224	2.15885	5.48934	3.46083	3.71549	2.80309	4.59161	1.77376	0.93303	1.68932	4.73895	2.62299	1.22006	4.86667	1.51972		Bacteroides_dorei	0.70821	0.61351	0.33025	0.71679	0.65631	0.28138	0.52344	0.69448	0.21067	0.44014	0.47318	0.34672
Klebsiella_pneumoniae	1.08996	0.44535	0.0175	0	0	0.04605	0	1.52626	0.01983	0	0	0	0.01778	0	0	0.99431	0	0	0.15318	1.36666	0	0.14665	1.24382	0	0	0	0	0	0	0	0	0	0	0	0		Bacteroides_fragilis	0.55743	0	0.50019	0.3301	0.18982	0.14588	0.67631	0.58278	0.63647	0.50672	5.94919	0.14377
Bacteroides_stercoris	0.88639	24.9924	1.35145	13.5	4.4832	6.96472	3.29127	0.38828	3.22493	9.64371	4.66146	19.3294	29.8521	28.71	20.7754	42.6019	5.66402	2.72803	8.24217	6.96609	6.52276	8.24875	10.8504	2.55562	5.02793	8.54234	4.77481	1.85632	3.08851	2.90145	3.27326	0.57876	0.56297	3.71787	2.10622		Roseburia_unclassified	0.52334	0	0.44121	0.88292	0	0	0.15157	0	0	0	0	0
Alistipes_onderdonkii	0.76534	0.046	2.35318	5.60883	2.23918	2.02905	4.54231	1.02277	3.13527	6.378	10.0115	0	0	0.25202	0	0	2.16428	1.07625	5.93136	4.60831	8.22578	7.42041	4.91623	2.41367	6.87303	4.49933	2.81252	2.56281	3.10465	5.31637	5.12264	3.80232	4.17683	9.60989	10.1395		Haemophilus_parainfluenzae	0.48062	0	0	0	0	0	0	0	0	0	0	0
Enterobacter_aerogenes	0.74575	0	0	0	0	0	0	0	0	0	0	0	0	0	0	0	0	0	0	0	0	0	0	0	0	0	0	0	0	0	0	0	0	0	0		Subdoligranulum_unclassified	0.4657	2.3243	0.90944	0.84529	1.17819	4.28235	2.93297	1.57644	4.58132	3.81805	2.40053	8.36978
Ruminococcus_torques	0.74331	1.64066	0.39316	0.67588	0.6033	0.17204	0.10697	0.26143	0.31864	0.05389	0.66126	0	0	0.70396	0.35058	1.35059	0.82443	0.6116	0.22283	0.30545	0.07169	0	0.59589	0.12219	0.08754	0.30891	0.22122	0.14155	0.2605	0.25097	0.08909	0.20373	0.45687	0.2019	0.04138		Lachnospiraceae_bacterium_8_1_57FAA	0.45925	0	0	0	0	0	0	0	0	0	0	0
Odoribacter_splanchnicus	0.62331	0	0	0.35833	1.94027	1.64727	4.5316	1.23821	1.85875	13.1025	3.14562	0	0	0	0	0	1.4975	1.31754	0.448	2.99079	3.23954	4.55101	0.82078	3.5353	3.49874	0.51663	1.78496	3.9901	3.60657	1.54301	0.69499	0.36971	1.98192	2.59421	5.60666		Bilophila_unclassified	0.34844	1.18521	0.5488	0.24357	0.69286	0.79422	1.68184	1.63238	2.01638	1.02463	0.88455	0.47303
Oscillibacter_unclassified	0.57053	0.00516	1.89273	1.2304	1.68111	3.63677	1.14313	0.28433	0.78506	0.42624	0.50871	0	0	0.34508	0.97768	0.7442	0.93445	0.76157	0	0.31934	0.47431	0.47801	0.47393	0.24837	0.46609	0.2394	0.57473	0.15255	0.36503	0.31841	0.28943	0.02257	0.04367	0.23	0.25784		Oscillibacter_unclassified	0.33883	1.20491	0.55365	0.50901	0.76094	1.36322	0.65915	0.43204	0.16867	0.5942	0.47119	0.30099
Bacteroides_cellulosilyticus	0.54178	0.07456	0.02146	0.02739	0.01215	0.04328	0.02196	0.0103	0.06003	0.07314	0.16749	0.00828	0	0.12608	0.03568	0	0.05714	0	0.72506	0.36658	0.17964	0.13481	0.15156	0.18796	1.06883	0.05051	0.07442	0.1049	0.03547	0.08181	0.01704	0.01426	0.01886	0.12631	0.73501		Eubacterium_siraeum	0.29456	0.00424	0.8088	0	0	0	0	0	0	0	0	0
Bacteroidales_bacterium_ph8	0.52589	0	1.01791	0.93603	0.81894	7.31125	1.6331	0.11637	0.53019	0.47475	0.6256	0	0	0	0	0	0.52371	2.0026	1.09526	1.19161	1.69351	0.65284	1.04202	0.29795	1.1573	1.88179	1.279	0.37301	0.27113	1.06447	0.62394	0.30677	0.20062	0.67954	0.70013		Ruminococcus_lactaris	0.29386	1.41868	0.26001	0.05468	0	0	0.09682	0	0.14794	0.12956	0.10457	0.05504
Bilophila_unclassified	0.51055	0	9.42426	4.88031	1.2245	1.59899	0.3671	0.33658	1.51197	0.26383	0.55043	2.51785	2.45715	0.9673	0.75958	1.57155	2.58297	0.68844	3.93912	1.04102	2.23191	0.96272	2.62276	1.2106	2.00343	1.89332	1.10444	0.62071	0.72099	3.08283	1.83587	0.88308	0.68647	3.02065	1.61269		Ruminococcus_torques	0.23601	2.99247	3.204	1.08795	2.21887	6.28576	1.9853	1.02262	2.24997	0.64258	0.67083	1.33822
Eubacterium_eligens	0.49394	0	0	0.24559	0	0.05905	0	0.00299	0.04211	0.7486	0.43345	0	0	0	0	0	0	0.0805	0	0.00557	0.01977	0.03911	0	0	0	0.02077	0	0	0	0	0	0	0	0	0		Bifidobacterium_adolescentis	0.19286	0	0	0	0	0	0.07825	0	0	0.01059	0.03325	0.56181
Bacteroides_thetaiotaomicron	0.4146	0.00465	5.00236	4.11727	4.16138	1.19822	8.29779	4.29191	1.82096	3.53397	6.34934	0.28487	10.5258	6.63417	8.6064	4.36482	0.76017	1.0797	3.99497	2.02823	4.50839	1.65586	0.51116	3.09668	3.58905	0.42111	0.41252	0.20583	0.5837	2.93067	1.94828	1.55224	5.23564	2.56334	3.00836		Bifidobacterium_longum	0.1672	0	0.25152	0.15507	0.29817	0	0.06713	0	0.02941	0.35939	0.04631	0.3073
Bacteroides_ovatus	0.40109	7.46138	0.80493	1.93933	2.45823	2.03639	3.66187	2.26019	1.6299	5.96456	6.16111	16.2544	9.6931	11.7924	5.45509	0.81964	1.78802	1.84744	17.1978	3.82253	3.45	4.61032	6.58622	3.64424	3.59547	5.04269	4.56201	3.25633	8.77794	5.1148	3.61432	2.05956	2.97647	4.77485	3.7439		Epsilon15likevirus_unclassified	0.14717	0	0	0	0	0	0	0	0	0	0	0
Roseburia_hominis	0.36712	0	0	0.00182	0	0	0	0.0184	0.02661	0	0.00229	0	0	0	0	0	0	0	0	0.02076	0.03703	0.17772	0	0	0	0.23596	0	0	0.17273	0	0	0	0	0	0		Parasutterella_excrementihominis	0.13484	0.09736	0.30038	0.30892	0.34435	0.04237	0.08378	0.09106	0.04514	0.04181	0.03623	0.02165
Parasutterella_excrementihominis	0.33762	0.00384	4.36307	1.30945	0.27816	0.85887	0.08687	0.0407	0.55081	0.09481	0.14911	0.03543	0.05855	0.23685	0.07526	0.37039	0.7246	0.43426	0.17439	0.29801	0.11075	0.13034	0.23246	0.08636	0.20923	0.5102	0.37515	0.06323	0.07443	0.1425	0.48544	0.05724	0.0505	0.11907	0.08474		Coprococcus_comes	0.12932	0.09748	0.07198	0.0202	0.00645	0.22709	0.47309	0.01887	0.54457	0.15771	0.22892	1.15156
Parabacteroides_unclassified	0.30914	0	0	0	0	0	0	0	0	0	0	3.00711	0	10.6247	0	0	0	0	0	0	0	0	0	0	0	0	0	0	0	0.09291	0	0	0	0	0		Roseburia_hominis	0.12078	0.44752	0.01304	0.05762	0.22441	0.01299	0.05935	0.17061	0.05134	0.15638	0.43266	0.05955
Collinsella_aerofaciens	0.29656	0	0.94414	1.49908	0.68124	0.22278	0.24154	2.93139	0.09355	0.385	0.81915	0	0	0	0	0	0	0	0	0	0	0	0	0	0	0	0	0	0	0	0	0	0	0	0		Eubacterium_hallii	0.11316	0.08397	0.03569	0.0643	0.04324	0.09088	0.2424	0	0.00412	0.26579	0.27132	0.87751
Bacteroides_xylanisolvens	0.24785	0	0.01159	0.02006	0.03881	0.00548	0.03338	0.00633	0.01869	0.22242	0.06886	3.66561	1.72503	5.93172	0.5187	3.09345	0.75862	0	0	0.00421	0.01056	0	0	0	0	0	0.00474	0	0.04011	0.09373	0.01331	0	0	0.01438	0.00616		Akkermansia_muciniphila	0.11132	1.1376	0.29731	0.0126	0.02616	0.32346	0.094	0.09046	0.00637	0.07323	0.00892	0.10333
Akkermansia_muciniphila	0.24374	0.11114	0.02186	0.03459	0.3831	0.06416	0.02404	0.05216	0.41888	0.08693	0.04703	0.04826	0.00974	0.47071	0.00122	0	0	0.0026	1.12051	1.88883	5.14157	3.55779	0.99021	1.70468	3.2077	3.62028	0.11995	1.60468	4.53688	1.50589	0.40257	7.48295	0.98801	4.51966	9.80777		Prevotella_copri	0.09706	0.158	0.05114	0.02222	0.02602	0.10032	0.03426	0.02697	0.04078	0.04396	0.02844	0.19414
Coprococcus_comes	0.22163	0	0.022	0.07538	0.03892	0.04972	0.12673	0.94188	0.07082	0.45036	2.7724	0	0	0	0	0	0	0	0	0	0	0	0	0	0	0	0	0	0	0	0	0	0	0	0		Streptococcus_parasanguinis	0.0969	0	0	0	0	0	0	0	0	0	0	0
Oxalobacter_formigenes	0.21479	0	0	0	0	0	0	0	0	0	0	0	0	0	0	0	0	0	0.21332	0.08804	0.11758	0.15123	0.0411	0.08639	0.07474	0.10504	0	0.02995	0.04535	0.11278	0	0.0381	0.00828	0.11311	0.11669		Dorea_longicatena	0.09058	0.13102	0.46412	0.21679	0.22547	0.6699	0.57931	0.23191	0.26751	0.14303	0.05344	1.21114
Alistipes_finegoldii	0.19342	0.00638	0.11991	0.37792	0.17448	0.26759	0.34404	0.12466	0.42638	0.53687	0.9408	0	0	0	0	0	0.6337	0.35211	0.63422	0.72262	0.80833	1.01919	0.69983	0.28018	0.65247	0.64699	0.40294	0.44676	0.35858	0.42536	0.51516	0.31935	0.24674	0.63428	0.57917		Collinsella_aerofaciens	0.08873	0.2263	0.06731	0.20494	0.1847	0.67822	0.611	1.47416	0.6574	0.25674	0.19456	0.97546
Roseburia_inulinivorans	0.19127	0	0.01826	0.21739	0.38028	0.02886	0.9657	0.54012	0.17558	0.12249	0.06578	0	0	0	0	0.14667	0.10704	0	0.05275	0.57325	0.16897	0.22055	0.17865	0.00903	0.23151	0.16579	0.16508	0.22843	0.59859	0.05031	0.1407	0.06954	0.24011	0.35423	0.34165		Lactobacillus_animalis	0.07862	0	0	0	0	0	0	0	0	0	0	0
Eubacterium_ventriosum	0.17479	0	0	0.03175	0	0	0	0.02806	0.01479	0.2918	0.10282	0	0	0	0	0	0	0	0	0	0	0	0	0	0	0	0	0	0	0	0	0	0	0	0		Lachnospiraceae_bacterium_5_1_63FAA	0.07673	0	0	0.02427	0.01083	0	0.10426	0	0	0.0369	0.04384	0.07271
Ruminococcus_gnavus	0.1728	0.12786	0.24237	0	0.12328	0	0	0.01979	0.00478	0.00609	0.39327	0	0	0	1.46858	0.15208	0.03092	0	0	0	0	0	0	0	0	0	0	0.14777	0	0.00106	0	0	0	0.01155	0		Dorea_formicigenerans	0.07539	0.04221	0.11881	0.0425	0.09203	0.72397	0.06515	0.02994	0.10518	0.1273	0.13634	0.7559
Ruminococcus_obeum	0.17011	0.00245	0.01437	0.01054	0	0.00103	0.00706	0.10014	0	0.03642	0.25147	0	0	0	0	0	0.00584	0.0154	0.00223	0	0.02342	0	0.01078	0.0057	0.01003	0.0095	0	0	0.00379	0	0	0.01136	0	0.00411	0.05442		Barnesiella_intestinihominis	0.06182	0.03998	0.03248	0.02733	0.0476	0.02325	0.04335	0	0.01078	0.03796	0.01594	0.07745
Burkholderiales_bacterium_1_1_47	0.16284	0.89842	3.90636	1.89904	0.44434	1.40289	0.14925	0.06755	0.84601	0.11451	0.11096	0.16133	0.16121	0.43086	0.14764	0.47829	0.8621	0.70235	0.38271	0.33415	0.11395	0.16851	0.35762	0.0918	0.27586	0.57752	0.54455	0.05277	0.09104	0.18217	0.61738	0.05022	0.03191	0.09065	0.06641		Lachnospiraceae_bacterium_2_1_58FAA	0.06073	0	0.11098	0.18176	0.04634	0.17513	0.11024	0.36154	0.2163	0.13775	0	0.37199
Escherichia_unclassified	0.16136	0.59066	0.33948	0.45821	0.66865	0.11701	0.22793	0.11744	0.28262	0.13948	0.38119	0.06845	0.11502	0.28712	0	0.03961	0.61958	0.04171	0.49239	0.20343	0.17559	0.11305	0.72428	0.1311	0.44828	0.19304	0.09444	0	0.06005	0.22515	0.35989	0.07719	0.21016	0.41778	0.14095		Burkholderiales_bacterium_1_1_47	0.05734	0.01202	0.07284	0.02854	0.06694	0.01681	0.02364	0.02966	0.0077	0.02339	0.0049	0
Dorea_longicatena	0.15642	0	0.12147	0.08794	0.02869	0.02656	0	0.30607	0.03229	0.07784	0.55269	0	0	0	0	0	0	0	0	0	0	0	0	0	0	0	0	0	0	0	0	0	0	0	0		Bacteroides_stercoris	0.04509	0.70576	1.17714	0.9983	1.53755	0.41964	0.93951	4.37979	0.28931	0.88292	0.3779	1.26102
Roseburia_intestinalis	0.13588	0.0062	0.00825	0	0	0	0	0.00924	0.02488	0.01031	0.00458	0	0	0	0.0051	0	0	0	0	0	0	0.00841	0	0	0	0.16452	0	0	0	0	0	0	0	0	0		Clostridium_hathewayi	0.04175	0.00971	0	0	0.0388	0.0344	0.03111	0.01284	0.01769	0.07281	0.45834	0
Eubacterium_rectale	0.12145	1.3898	0.04697	0.08304	0.10632	0.70718	0.08114	0.24178	0.42051	0.1008	0.16311	0.01333	0.00101	0.11157	0.01779	0	0	0	0	0	0	0	0	0	0	0	0	0	0	0	0	0	0	0	0		Bacteroides_cellulosilyticus	0.04032	2.95523	6.16736	5.73964	3.68738	12.3072	7.06083	11.854	4.41411	4.2352	5.21569	4.45228
Bacteroides_intestinalis	0.09818	0	0	0	0	0	0	0	0	0	0	0	0	0	0	0	0	0	0.01273	0	0	0	0	0	0.10463	0	0	0	0	0	0	0	0	0	0.02114		Lachnospiraceae_bacterium_7_1_58FAA	0.03969	0.19426	0.04624	0.03699	0.0824	0.1886	0.08636	0.07809	0.12158	0.06638	0.07788	0.13064
Anaerotruncus_unclassified	0.09542	0.0039	0	0	0	0	0	0	0	0.06855	0	0	0	0	0.00402	0.02481	0	0	0	0	0.02929	0	0.04786	0	0	0	0	7e-05	0	0.00686	0	0.01347	0.05233	0.00051	0		Bacteroides_ovatus	0.0391	1.46581	2.32905	3.65807	0.66857	3.74736	0.7577	3.91238	0.13928	0.30589	0.40217	0.7444
Eubacterium_hallii	0.09502	0	0.021	0.02362	0	0	0	0.12271	0.01188	0.04881	0.13714	0	0	0	0	0	0	0.0094	0	0.01629	0.03144	0	0.01538	0.00516	0	0	0.01964	0	0	0	0	0	0	0.00388	0		Escherichia_unclassified	0.0385	0.41192	0.2345	0.78216	1.68542	0.42868	1.96876	0.50118	4.07704	5.45263	0.42234	1.39198
Dorea_formicigenerans	0.08778	0	0.00781	0.02474	0.0228	0.00931	0	0.18642	0.00884	0.05848	0.23309	0	0	0	0	0	0	0.00408	0.00373	0	0.00181	0	0.00465	0	0	0	0.0008	0.02918	0.00789	0	0	0.0058	0	0	0.00611		Alistipes_onderdonkii	0.03616	0.03718	0.09807	0.01403	0.04204	0.00971	0	0	0.02165	0.02186	0	0.06539
Lachnospiraceae_bacterium_7_1_58FAA	0.07588	0	0.07132	0.05419	0.0743	0.13839	0.09505	0.12964	0.05847	0.03009	0.03601	0	0.01193	0	0	0.019	0.08694	0.08824	0.01163	0.03249	0.03672	0.04608	0.05542	0.04655	0.03572	0.06869	0.04761	0.05518	0.06331	0.02364	0.01713	0.00182	0.01934	0.02908	0.03249		Coprococcus_catus	0.02849	0	0	0	0	0	0	0	0	0.01018	0.00902	0.15282
Desulfovibrio_desulfuricans	0.06431	0	0	0	0.01846	0	0.05735	0.012	0	0	0	0	0	0	0	0	0.1568	0.03153	1.12808	0.20976	0.48016	0.22827	0.11831	0.19997	0.32469	0.21074	0	0.14236	0.11033	0.30714	0.19819	0.19662	0.01998	0.47671	0.17672		Ruminococcus_obeum	0.0249	0.21466	0.40243	0.03455	0.08172	0.31367	0.47881	0	0.05263	0.11332	0.11767	1.25757
Bacteroides_caccae	0.06359	17.4639	5.0833	2.22358	1.9484	6.19226	2.63151	0.22561	2.41795	2.32776	0.87244	0.03164	0.01191	0.131	0.04556	0	0	0	0	0	0	0	0	0	0	0	0	0	0	0	0	0	0	0	0		Lachnospiraceae_bacterium_1_1_57FAA	0.0249	0	0	0	0	0	0	0	0	0	0	0
Bacteroides_dorei	0.0631	0.1806	0.03763	0.16751	0.11083	0.16433	0.11524	0.02616	0.03527	0.23194	0.04735	0.09878	1.47041	16.6847	1.19362	3.67187	0.12742	0.19373	0.41243	0.38348	0.35243	0.64231	0.55091	0.168	0.86784	0.05194	0.33475	0.97802	7.07426	3.07721	0.93427	3.38698	9.9491	0.72533	0.51796		Alistipes_shahii	0.01914	9.14479	6.92242	6.04565	6.65577	0.81526	2.47913	0.43493	0.13462	3.87905	3.11451	1.49322
Clostridium_leptum	0.05619	0	0.02313	0.04376	0	0.00943	0	0.01601	0.05939	0.05122	0.03651	0	0	0	2.66013	0.5657	0.01829	0.01518	0.01046	0.0029	0.0023	0.01116	0.00105	0	0	0.02316	0	0	0	0	0	0	0	0.00716	0		Veillonella_parvula	0.01614	0.01055	0	0	0	0	0	0.00564	0	0	0	0
Methanobrevibacter_smithii	0.05127	0	0	0	0.04399	0	0	0	0.01593	0	0.00242	0	0	0	0	0	0	0	0	0	0	0	0	0	0	0	0	0	0	0	0	0	0	0	0.00883		Veillonella_unclassified	0.01518	0.0015	0	0	0	0.01672	0	0.01593	0	0	0	0
Eubacterium_siraeum	0.04901	0.01036	0	0	0.03926	0	0	0	0.00674	0	0	0	0	0	0	0	0.00178	0.01139	0.00942	0.0029	0.03615	0	0.0329	0	0	0	0	0	0	0	0	0	0	0.00261	0.02694		C2likevirus_unclassified	0.01375	0.01677	0	0	0.14369	0	0.04821	0	1.53879	0.06647	0.00489	0.03076
Veillonella_atypica	0.04694	0	0.01304	0.00389	0	0	0	0.04272	0.00094	0	0.01303	0	0	0.27146	0.02172	0	0.03488	0	0	0	0	0	0	0	0	0	0	0	0	0	0	0	0	0	0		Bilophila_wadsworthia	0.01252	0.09552	0.03493	0.01266	0.03127	0.05047	0.10399	0.09179	0.1546	0.08186	0.0412	0.01684
Bacteroides_faecis	0.04411	0	0.00963	0	0.01231	0.00838	0	0.00589	0.00794	0.01553	0.00077	0.00609	0.00201	0.00447	0.00717	0	0	0	0	0	0	0	0	0	0	0	0	0	0	0	0	0	0	0	0		Ruminococcus_bromii	0.01159	1.96662	0.69082	0.62149	3.15973	1.09253	1.17452	0	1.05826	1.79607	1.08321	3.74664
Lachnospiraceae_bacterium_3_1_46FAA	0.04071	0.00821	0.00457	0.05152	0.04479	0.02172	0.07938	0.05673	0.00823	0.01908	0.02629	0	0	0	0	0	0	0.00118	0	0	0	0	0	0	0	0	0	0	0	0	0	0	0	0	0		Parabacteroides_distasonis	0.01087	1.19938	0.99972	1.46956	1.00137	1.00094	0.61499	0.34204	1.6538	1.02115	0.7894	0.70836
Holdemania_filiformis	0.03889	0	0	0.01279	0	0.00708	0	0.05952	0	0.03028	0.04897	0.40735	0.01247	0	0	0	0	0.03835	0.0179	0	0.00975	0	0	0	0	0	0	0	0	0	0	0	0	0	0		Ruminococcus_gnavus	0.00942	0.01849	0.6559	2.52426	0.46623	0.7431	0.73058	2.43675	0.18394	0.73571	0.52628	3.4849
Clostridium_asparagiforme	0.03711	0	0	0.01933	0	0	0	0	0.00292	0.00252	0.02637	0	0	0	0	0	0	0.0079	0.09729	0.0068	0.0723	0.0338	0.02561	0.01841	0.02794	0.0735	0.01435	0	0.0207	0.01636	0.05529	0.00636	0	0.02587	0.09458		Flavonifractor_plautii	0.00638	0.38338	0.00174	0.0192	0.00423	0.18956	0.07423	0.03996	0.12294	0.04523	0.01673	0.04604
Bifidobacterium_adolescentis	0.03699	0	0.11465	0.07666	0	0.17376	0.00554	0.55816	0	0.01727	0.03988	0	0	0	0	0.65361	0.14452	0.25869	0.07365	0.05813	0.13384	0.13708	0.10674	0.1453	0	0.19257	0.06391	0.02511	0.01811	0.3144	0.02079	0.05973	0.01932	0.0655	0.07601		Alistipes_finegoldii	0.00621	5.54726	4.91139	3.39019	4.49255	0.59513	1.66599	0.74878	0.19399	3.74333	4.22301	2.10987
Parabacteroides_distasonis	0.03433	0.01188	0.00447	0.02191	0.0293	0.00433	0.00293	0	0.02602	0	0.00489	0.02341	0.01278	0.10755	0.01047	0	0	0	0	0	0	0	0	0	0	0	0	0	0	0	0	0	0.01262	0	0		Paraprevotella_unclassified	0.00511	0	0	0	0	0	0	0	0	0.00173	0	0.00919
Paraprevotella_unclassified	0.03129	0.00077	0.00302	0	0.01471	0	0	0	0	0.01147	0.00114	0	0	0	0	0	0	0	0	0	0	0	0	0	0	0	0	0	0	0	0	0	0	0	0		Bacteroides_faecis	0.00344	0.08043	0.11443	0.20022	0.08194	0.21138	0.09115	0.14619	0.02786	0.0289	0.02048	0.01399
Clostridium_hathewayi	0.02963	0	0	0	0.12481	0	1.21648	2.65785	0.00319	0.01513	0.20859	0	0	0	0	0.50646	0.11143	0.18718	0.22965	0.06363	0.38446	0.01042	0.03363	0.13019	0.26374	0	0.10054	0.25266	0.11616	0.01169	0.02251	0.0552	0.09291	0.11062	0.03434		Streptococcus_salivarius	0.00235	0	0	0	0	0	0	0	0.05252	0	0	0.00694
Eubacterium_sp_3_1_31	0.02951	0	0	0	0	0	0.16905	0.28329	0	0.04999	0.61171	0	0	0	0	0	0	0	0.00884	0.02961	0.02103	0.03406	0	0.1032	0.00357	0	0	0	0.00175	0	0	0.00364	0	0	0.01986		Bacteroides_finegoldii	0.00184	0.24257	0.53011	1.95064	2.00668	0.50838	0.40414	2.22982	0.90527	0.30489	0.07039	0.16438
Veillonella_parvula	0.02935	0	0	0	0	0	0	0	0.00483	0	0	3.74163	1.10639	0.29802	0.01633	0.27456	0	0	0	0.30727	0.22287	0.0276	0.21524	0	0	0	1.18607	0.03059	1.9201	0	0.0152	0	0	0.14014	0		Bacteroides_massiliensis	0.00126	0.02192	0.02251	0.05161	0.09117	0.04895	0.01921	0.00419	0	0.00908	0.01096	0.01101
Streptococcus_salivarius	0.02911	0.16004	0.27291	0.07654	0.00858	0.08073	0.0197	0.42438	0.01445	0.12823	0.18491	0	0	0	0	0.03986	0.08237	0.21112	0.67498	0.12803	0.33524	0.23744	0.25068	0.32432	0.19724	0.26336	0.23982	0.13131	0.07357	0.21488	0.17682	0.16377	0.10665	0.16419	0.39122		Parabacteroides_johnsonii	0.00104	2.21761	0.9222	1.69981	1.92521	0.72237	2.09721	13.0565	9.11227	2.24504	0.9447	0.55785
Eubacterium_ramulus	0.02553	0	0.02839	0.00086	0	0	0	0.14051	0.00769	0.06159	0.57541	0	0	0	0	0	0	0	0	0	0	0	0	0	0	0	0	0	0	0	0	0	0	0	0		Bacteroidales_bacterium_ph8	0	6.67801	0.9399	1.28929	2.49714	0.43975	0.39464	0.05933	0.06275	1.24668	0.54692	0.64196
Sutterella_wadsworthensis	0.02544	0	0	0	0	0	0	0	0	0	0	0	0	0	0	0	0	0	0	0	0	0	0	0	0	0	0	0	0	0	0	0	0	0	0		Roseburia_intestinalis	0	3.11364	0.16299	0.14616	0.22478	3.88487	0.87932	0.21726	3.21239	0.22275	1.02835	1.72355
Ruminococcus_lactaris	0.02387	0	0	0	0	0	0	0	0	0	0	0	0	0	0	0	0	0	0	0	0	0	0	0	0	0	0	0	0	0	0	0	0	0	0		Escherichia_coli	0	2.87409	2.4828	4.41842	6.183	0.39833	12.1003	5.9527	12.3265	18.5283	0.91834	2.66262
Veillonella_unclassified	0.02238	0.00192	0.02864	0.01009	0	0.00168	0	0	0.05456	0.0233	0.01659	0.46816	0.20946	0.06498	0.02297	0.06834	0.01993	0.02599	0.00272	0.01025	0.06856	0.01828	0.08364	0	0	0.02256	0	0	0.1542	0	0.01835	0	0	0.07171	0		Eubacterium_eligens	0	1.73669	0.63586	0.52406	0.27348	0.13186	0.24386	0.16459	0.03776	0.18534	0.1255	0.29306
Bacteroides_plebeius	0.02042	0	0	0	0	0	0	0	0	0	0	0	0	0	0	0	0	0	0	0	0	0	0	0	0	0	0	0	0	0	0	0	0	0	0		Alistipes_sp_AP11	0	1.63694	2.46973	1.46238	5.50218	0	1.82271	0.76063	0	2.4873	1.11759	2.19172
Bacteroides_fragilis	0.02033	0	0.00162	0	0.01003	0	0	0	0	0.03482	0.0093	0	0.00573	0	0.00716	0	0	0	0	0	0	0	0	0	0	0	0	0	0	0	0	0	0	0	0		Coprococcus_sp_ART55_1	0	1.18574	0	0	0	2.16689	1.13961	0	0	0.61776	0.40613	1.52637
Lactobacillus_acidophilus	0.01967	2.2373	7.22321	3.21177	2.05952	0.26153	1.02187	7.30386	0.92902	0.20856	3.17202	0	0	0.06	3.77549	0	0	0.01297	0	0	0	0	0	0	0	0	0.00203	0	0	0	0	0	0	0	0		Alistipes_indistinctus	0	0.92827	0.46182	0.13113	0.50131	0.15442	0.10362	0.04199	0.0206	0.33051	0.33545	0.05122
Bilophila_wadsworthia	0.01823	0	0.26989	0.13579	0.10927	0.03857	0.01043	0.0068	0.04453	0.00559	0.01327	0.05661	0.0377	0.01412	0.03212	0.05259	0.06471	0.01836	0.12319	0.02803	0.04423	0.0207	0.0656	0.02558	0.07471	0.04777	0.02394	0.00818	0.01346	0.08079	0.05199	0.01682	0.01881	0.09934	0.03025		Anaerotruncus_unclassified	0	0.50434	0	0	0	0	0	0	0	0	0	0.63444
Erysipelotrichaceae_bacterium_21_3	0.01803	0	0	0	0	0	0	0.00207	0	0.00327	0.00464	0	0	0	0	0	0	0	0	0	0.00111	0	0	0	0	0	0	0	0	0	0	0	0	0	0		Bacteroides_nordii	0	0.45825	0.34419	0.26835	0.48563	0.24112	0.34012	0.30574	0.2421	0.28811	0.30623	0.21841
Streptococcus_lutetiensis	0.01621	0	0	0	0	0	0	0	0	0	0	0	0	0	0	0	0	0	0	0	0	0	0	0	0	0	0	0	0	0	0	0	0	0	0		Clostridium_leptum	0	0.42202	0.03838	0	0	0.24201	0	0.00356	0.0878	0.01434	0.0087	0.05498
Haemophilus_parainfluenzae	0.01435	0	0.05895	0.00573	1.75464	0.02409	1.59263	0.42125	0.01397	0.00994	0.03014	0	0	0	0	0.05449	0.0387	0.2851	0.04015	0	0.0061	0	0	0	0	0	0.04247	0	0	0	0.02692	0	0	0.02046	0		Lachnospiraceae_bacterium_3_1_46FAA	0	0.36198	0.80083	0.72832	0.46448	0.97404	0.30281	0.12095	0.3121	0.10579	0.11783	0.98973
Lachnospiraceae_bacterium_2_1_58FAA	0.01388	0	0	0	0	0	0	0	0	0	0	0	0	0	0.03233	0	0	0	0	0	0	0	0	0	0	0	0	0	0	0	0	0	0	0	0		Roseburia_inulinivorans	0	0.21514	0.05324	0.02223	0	0.0709	0.02928	0.00777	0.19784	0.03769	0.01367	0.01629
Streptococcus_parasanguinis	0.01367	0.11021	0.03868	0.01701	0	0.00512	0	0.10948	0.07976	0.05121	0.40874	0.33976	0.2555	0.16387	0.07152	0.00922	0.03234	0.04552	0.27853	0.07675	0.2008	0.14131	0.12291	0.20652	0.07216	0.2623	0.10805	0.02394	0.03388	0.18029	0.20849	0.0623	0.02564	0.06064	0.2448		Clostridium_asparagiforme	0	0.19589	0	0	0	0.04152	0	0	0.01179	0	0.00627	0
Lactobacillus_fermentum	0.01037	0.47707	0.34692	0.47135	0.02667	0.12931	0.06954	1.3679	0.17345	0.2423	1.18194	0.16668	0.05975	0.00968	0.54716	0.03313	0	0.09859	0.03703	0	0.00758	0	0.3453	0.08132	0	0	0.04275	0.0139	0.01563	0.09666	0	0.0589	0.03574	0.04145	0.26116		Ruminococcaceae_bacterium_D16	0	0.18606	0	0	0.03066	0	0.01338	0	0	0	0.00348	0.02286
C2likevirus_unclassified	0.01031	0	0	0.01631	0.05295	0.12533	0.12049	0	0	0.00393	0.02902	0	0	0.02564	0.00929	0	0.0173	0	0	0	0	0	0	0.00445	0.00638	0	0.03051	0	0	0	0	0	0	0	0		Anaerotruncus_colihominis	0	0.16347	0	0	0	0.08568	0.02098	0	0.02871	0.01499	0.021	0.29386
Ruminococcus_callidus	0.00896	0	0	0	0	0	0	0	0	0	0	0	0	0	0	0	0	0	0	0	0	0	0	0	0	0	0	0	0	0	0	0	0	0	0		Klebsiella_unclassified	0	0.11162	0	0.05354	0	0.13048	0	0.59089	0.13634	0.15124	0	0.0824
Anaerotruncus_colihominis	0.00894	0.04508	0	0	0	0	0.07341	0.14583	0	0.07797	0.34151	0	0	0.19183	1.04208	0.00884	0	0	0	0.00104	0.05746	0.0338	0	0.01075	0.03707	0	0	0.02061	0	0.04374	0.06923	0.0086	0.04088	0.07313	0.15173		Methanobrevibacter_smithii	0	0.07441	0.03748	0	0	0	0	0	0	0	0	0
Pseudoflavonifractor_capillosus	0.00725	0	0	0	0	0	0	0	0	0	0	0.03734	0.06994	0.01787	0	0.00605	0.01289	0.02109	0	0	0	0	0	0	0	0	0	0	0	0	0	0	0	0	0		Bacteroides_eggerthii	0	0.04676	0	0	0	0.02541	0	0	0	0	0	0
Parabacteroides_goldsteinii	0.00713	0	0	0	0	0	0	0	0	0	0	0	0	0	0	0	0	0	0	0	0	0	0	0	0	0	0	0	0	0	0	0	0	0	0		Klebsiella_oxytoca	0	0.02724	0	0.26149	0.01076	0.15071	0.40927	0.8379	0.17225	0.08445	0.00118	0.0216
Coprococcus_catus	0.00691	0	0	0	0.00681	0	0.00712	0.01904	0	0.00265	0.03187	0	0	0	0	0	0	0	0.01732	0.00153	0.03553	0.01231	0.01542	0.00994	0	0	0	0.00564	0	0	0	0.00423	0	0.0025	0.02876		Holdemania_unclassified	0	0.02292	0	0	0	0	0	0.00305	0.06167	0.0183	0.00737	0.02219
Alistipes_senegalensis	0.00691	0	0	0	0	0	0	0	0	0	0	0	0	0	0	0	0	0	0	0	0	0	0	0	0	0	0	0	0	0	0	0	0	0	0		Ruminococcus_callidus	0	0.02096	0.0144	0	0.00354	0.09726	0.02625	0	0.01185	0.03734	0.06434	0.29859
Bacteroides_eggerthii	0.00671	0	0	0	0	0	0	0.04979	0.02459	0	0	0	0	0	0	0	0	0	0	0	0	0	0	0	0	0	0	0	0	0	0	0	0	0	0		Pseudoflavonifractor_capillosus	0	0.01718	0	0.0045	0	0.09144	0	0	0	0.00472	0	0.00431
Ruminococcaceae_bacterium_D16	0.00465	0	0.03669	0.11373	0.0186	0.01785	0.00193	0.04528	0.02055	0.00284	0.0203	0	0	0	0	0	0.05972	0.00671	0.14361	0.05016	0.00282	0.01954	0.01454	0.40768	0.00228	0.0363	0.03663	0.26209	0.06271	0.16627	0.02516	0.00636	0.08588	0.00177	0.40519		Clostridium_symbiosum	0	0.01525	0	0	0	0	0	0	0.0164	0	0.00227	0.00718
Lachnospiraceae_bacterium_3_1_57FAA_CT1	0.00373	0	0.01644	0	1.69539	0.02731	3.13626	14.3957	0	0.29608	0.25738	0	0	0	0	0	0	0.00457	0.01171	0.03862	0.23739	0.09609	0.02091	0.24223	0.23978	0	0.0316	0.11924	0.07524	0.15283	0.03576	0.69676	0.19069	0.64451	0.54722		Odoribacter_laneus	0	0.01425	0	0	0	0.14846	0	0	0	0.08252	0	0
Bacteroides_salyersiae	0.00328	0	0	0	0	0	0	0	0	0	0	0	0	0	0	0	0	0	0	0	0	0	0	0	0	0	0	0	0	0	0	0	0	0	0		Eggerthella_unclassified	0	0.01308	0	0	0	0	0	0	0.01049	0.01417	0.03477	0
Parabacteroides_johnsonii	0.00319	0	0	0	0.01727	0.00698	0	0	0.00356	0	0.00203	0.0018	0.00175	0	0.0007	0	0	0	0	0	0	0	0	0	0	0	0	0	0	0	0	0	0	0	0		Adlercreutzia_equolifaciens	0	0.01228	0	0	0	0	0	0	0	0	0	0.04001
Blautia_hydrogenotrophica	0.00287	0	0.09847	0.01447	0	0.02205	0.01338	0.33292	0.00576	0.06654	0.07747	0	0	0	0	0	0.26348	0.07314	0.13922	0.0174	0.01076	0.00436	0.05393	0.00083	0	0.14363	0.05649	0.01755	0.02933	0.04801	0.11249	0.03834	0.05173	0.02426	0.01409		Clostridium_bolteae	0	0.01036	0	0	0	0.00633	0.01312	0	1.37731	0.01416	1.02126	0.01273
Paraprevotella_clara	0.00191	0	0	0	0	0	0	0	0	0	0	0	0	0	0	0	0	0	0	0	0	0	0	0	0	0	0	0	0	0	0	0	0	0	0		Ruminococcus_albus	0	0.0096	0	0.00606	0.0071	0	0	0	0	0.00216	0.00718	0.00459
Clostridiales_bacterium_1_7_47FAA	0.0009	0.05351	0	0.02755	0.01477	0.00332	0.03233	0.02161	0	0.01448	0.01901	0	0	0	0	0.07034	0.0164	0.00404	0.01369	0.00591	0.04057	0.00553	0.01953	0.07026	0	0.01113	0.00793	0.01014	0.00399	0.01212	0.01738	0.00415	0	0.04686	0.07519		Citrobacter_unclassified	0	0.00491	0	0.01731	0.00659	0	0.01402	0.02731	0.09492	0.04592	0	0
Bacteroides_sp_2_1_22	0	6.48894	0	0	0	0	0	0	0	0	0.32493	0	0	0	0	0	0	0	0	0	0	0	0	0	0	0	0	0	0	0	0	0	0	0	0		Citrobacter_freundii	0	0.00298	0	0.01075	0.05974	0	0.02854	0.12292	0.38581	0.31851	0	0
Morganella_morganii	0	1.99289	0	0	0	0	0	0	0	0	0	0	0.88818	0.56478	0.11402	0.22571	0.42587	0	0	0	0	0	0	0	0	0	0	0	0	0	0	0	0	0	0		Holdemania_filiformis	0	0.00216	0	0	0	0	0	0	0	0	0	0.087
Anaeroglobus_geminatus	0	1.33156	0	0	0	0	0	0	0	0	0	0	0	0	0.70672	2.2985	0.01055	0.08211	0.28153	0.52447	0.04852	0.16961	0.30989	0.08451	0	0	0.01822	0	0	0.12433	0.22849	0	0.00248	0	0		Bacteroides_sp_2_1_22	0	0	3.84855	2.82272	0	0	0.37702	3.49106	0	0	0	0
Clostridium_clostridioforme	0	0.71243	0	0.02137	0.0192	0	0	0.10542	0	0	0.01742	0	0	0	1.08828	1.43013	0.66784	0	0.22436	0.06335	0.1375	0.18907	0.13379	0.15716	0.07169	0.14439	0.03344	0.08011	0.04454	0.03505	0.09395	0.08338	0.01912	0.07101	0.05554		Ruminococcus_sp_5_1_39BFAA	0	0	1.36964	0	0	2.74462	3.2777	0	0	0	0	8.39915
Bacteroides_finegoldii	0	0.60254	0.87101	0.52078	0.48527	0.64935	0.04942	0.1497	0.49894	0.3584	0.09299	0.00165	0.00404	0	0	0	0	0	0	0	0	0	0	0	0	0	0	0	0	0	0	0	0	0	0		Bifidobacterium_pseudocatenulatum	0	0	0.01168	0.05254	0	0	0.04769	0	0	0.06146	0	0.08801
Clostridium_nexile	0	0.52251	0	0	1.35053	0.02498	2.80966	2.49543	0	1.2813	0.73771	0	0	0	0	0	0.01574	0.00509	0.05996	0.06919	0.05596	0.09047	0	0.39381	0.02198	0	0	0	0	0	0	0	0	0	0		Collinsella_unclassified	0	0	0.01122	0	0.06177	0	0	0	0	0	0	0
Bifidobacterium_longum	0	0.41225	0.00578	0.00658	0	0.00254	0	0.07413	0	0.0038	0.01515	0	0	0	0	0.03241	0	0.00865	0.06489	0.00228	0	0.00166	0.01873	0.01635	0	0.029	0.00079	0	0	0.01901	0	0.00583	0	0.01261	0.04633		Desulfovibrio_desulfuricans	0	0	0.00838	0	0.04859	0.52305	0.27237	0	0	0.21686	0.16043	0.23645
Pediococcus_acidilactici	0	0.32118	0	0	0	0	0	0	0	0	0	0.00658	0.03485	0	0	0	0.00958	0.02477	0	0	0	0	0	0	0	0	0	0	0	0	0	0	0	0	0		Alistipes_senegalensis	0	0	0.00667	0	0	0	0	0	0	0.001	0	0
Flavonifractor_plautii	0	0.23713	0	0	0	0	0	0	0	0.00274	0	0	0.58349	0.07915	0.40533	0.46465	0.07905	0	0	0	0	0	0	0	0	0	0	0	0	0	0	0	0	0	0		Clostridium_bartlettii	0	0	0	0.06236	0	0	0	0.03519	0.469	0.09457	0.14394	0.53461
Prevotella_denticola	0	0.10581	0	0	0	0	0	0	0	0	0	0	0	0	0	0	0	0	0	0	0	0	0	0	0	0	0	0	0	0	0	0	0	0	0		Bacteroides_coprophilus	0	0	0	0.00373	0.01396	0	0	0	0	0	0	0
Anaerostipes_caccae	0	0.10007	0	0	0	0	0	0	0	0	0	0	0	0	0	0	0	0	0	0	0	0	0	0	0	0	0	0	0	0	0	0	0	0	0		Anaerostipes_hadrus	0	0	0	0.00136	0	0	0	0	0	0.0029	0.00434	0
Porphyromonas_somerae	0	0.0925	0	0	0	0	0.0294	0.00395	0	0	0	0	0	0	0.01275	0	0	0	0	0	0	0	0	0	0	0	0	0	0	0	0	0	0	0	0		Bacteroides_salyersiae	0	0	0	0	0.01212	0	0	0	0.00226	0	0	0
Bifidobacterium_animalis	0	0.06803	0	0	0	0	0	0	0	0	0	0	0	0	0	0	0	0	0	0	0	0	0	0	0	0	0	0	0	0	0	0	0	0	0		Lachnospiraceae_bacterium_1_4_56FAA	0	0	0	0	0	0.10881	0	0	0.0096	0	0	0.0064
Klebsiella_unclassified	0	0.06428	0	0	0	0	0	0	0	0	0	0	0	0	0	0	0	0	0	0	0	0	0	0	0	0	0	0	0.0154	0	0	0	0	0	0		Collinsella_stercoris	0	0	0	0	0	0.03228	0.00657	0	0.01487	0	0.00816	0.2466
Porphyromonas_bennonis	0	0.0445	0	0	0.09603	0.00381	0.06665	0.23148	0	0	0	0	0	0	0	0.05309	0.05909	0.01066	0.02106	0	0.04646	0	0	0	0	0	0	0	0	0	0	0.00227	0	0	0		Clostridium_citroniae	0	0	0	0	0	0.01602	0	0.03588	0.00833	0	0.00379	0
Porphyromonas_asaccharolytica	0	0.0405	0.04212	0	0.45074	0.00974	0.25365	0.38504	0	0	0	0	0	0	0	0.06863	10.01	0.0594	7.59098	3.03031	3.27397	2.22834	0.49529	52.5414	0.23115	0	0.23682	38.8537	21.0967	28.1508	11.7315	42.0706	46.4124	21.8249	19.9366		Streptococcus_thermophilus	0	0	0	0	0	0	0.11544	0.25428	0	0.03785	0	0.13463
Streptococcus_thermophilus	0	0.03548	0	0	0	0	0	0.02786	0	0	0.02495	0.09125	0	0	0.18928	0	0	0	0.10428	0.00594	0.07833	0.01855	0.01736	0.02883	0.01258	0.01859	0.02045	0.0028	0	0.19285	0.06088	0.02869	0.01123	0.03398	0.10297		Lactococcus_lactis	0	0	0	0	0	0	0.07371	0.04615	0	0.09189	0	0.17661
Coprobacillus_unclassified	0	0.02861	0	0	0	0	0	0	0	0	0	0	0	0	0.09857	0.0032	0	0	0	0	0	0	0	0	0	0	0.02184	0.02042	0	0	0	0.01066	0	0	0		Porphyromonas_bennonis	0	0	0	0	0	0	0	0.07652	0	0	0	0
Eggerthella_unclassified	0	0.02817	0.12096	0.00814	0	0	0.00729	0.08965	0.02922	0.1223	0.55145	0	0	0	0.18719	0.01208	0.17367	0	0.00977	0	0.04248	0	0.00074	0.00408	0	0.00091	0.01855	0.00064	0	0	0.04033	0.07146	0.02096	0.06253	0.06779		Enterobacter_cloacae	0	0	0	0	0	0	0	0.00727	0	0	0	0
Erysipelotrichaceae_bacterium_2_2_44A	0	0.02037	0	0	0.0119	0	0.07858	0.00821	0	0.02056	0.0279	0.0801	0.06968	0	0.52956	0.01174	0	0	0.00322	0	0	0	0	0	0	0	0	0	0	0	0	0	0	0	0		Streptococcus_vestibularis	0	0	0	0	0	0	0	0	0.26848	0	0	0
Lactobacillus_phage_Lc_Nu	0	0.01973	0	0.01666	0	0	0	0	0	0	0	0.02452	0	0	0	0	0	0	0	0	0	0	0	0	0	0	0	0	0	0	0	0	0	0	0		Turicibacter_unclassified	0	0	0	0	0	0	0	0	0.20783	0	0	0
Bifidobacterium_dentium	0	0.0191	0	0	0	0.00524	0	0.19236	0	0	0.03426	0	0	0	0.04217	0	0	0	0	0	0	0	0.01139	0	0	0	0	0	0	0.04299	0.02265	0.00309	0	0	0		Enterococcus_faecalis	0	0	0	0	0	0	0	0	0.1142	0.06399	0	0.20967
Anaerostipes_unclassified	0	0.01788	0	0	0	0	0	0	0	0	0	0	0	0	0	0	0	0	0	0	0	0	0	0	0	0	0	0	0	0	0	0	0	0	0		Turicibacter_sanguinis	0	0	0	0	0	0	0	0	0.00506	0	0	0
Anaerococcus_vaginalis	0	0.01564	0	0	0.443	0	0.25269	0.26081	0	0	0	0	0	0	0.14252	0	0.01622	0	0	0	0.015	0	0	0.00071	0	0	0	0	0.00895	0	0	0	0	0.02672	0		Subdoligranulum_sp_4_3_54A2FAA	0	0	0	0	0	0	0	0	0	1.21983	0.81565	0
Clostridium_innocuum	0	0.01453	0	0	0	0	0.08884	0.00668	0	0.01353	0.01685	0.13715	0.14986	0	0.01087	0.00559	0	0	0	0	0	0	0	0	0	0	0	0	0	0	0	0	0	0	0		Prevotella_buccalis	0	0	0	0	0	0	0	0	0	0.01496	0	0
Roseburia_unclassified	0	0.01084	0.06333	0	0	0.00628	0	0	0	0	0.03067	0	0	0.03171	0.01777	0	0	0.39294	0.08817	0	0.98358	1.81564	0.30136	1.235	1.17566	0	1.26467	1.5206	2.13557	1.46671	0.27326	0.69192	1.66255	0.71241	0		Porphyromonas_asaccharolytica	0	0	0	0	0	0	0	0	0	0.00467	0	0
Prevotella_buccalis	0	0.00702	0	0	0.09512	0	0.05289	0.02471	0	0	0	0	0	0	0	0	0	0	0	0	0	0	0	0	0	0	0	0	0	0	0	0	0	0	0		Dorea_unclassified	0	0	0	0	0	0	0	0	0	0.00116	0	0
Blautia_producta	0	0.00598	0	0	0	0	0	0	0	0	0	0	0	0	0	0	0	0	0	0	0	0	0	0	0	0	0	0	0	0	0	0	0	0	0		Clostridium_nexile	0	0	0	0	0	0	0	0	0	0	0.33042	0
Facklamia_unclassified	0	0.00549	0	0	0	0	0	0	0	0	0	0	0	0	0	0	0	0	0	0	0	0	0	0	0	0	0	0	0	0	0	0	0	0	0		Prevotella_bivia	0	0	0	0	0	0	0	0	0	0	0.01676	0
Streptococcus_anginosus	0	0.00541	0	0	0.02458	0	0.21016	0.16376	0	0	0	0	0	0	0.0043	0	0	0	0	0	0	0	0	0.00171	0	0	0	0	0	0	0	0.00378	0	0	0		Erysipelotrichaceae_bacterium_6_1_45	0	0	0	0	0	0	0	0	0	0	0.01097	0
Peptoniphilus_lacrimalis	0	0.00438	0	0	0.09824	0	0.09789	0.84176	0	0	0	0	0	0	0	0	0.02581	0	0	0	0.01667	0	0	0.07054	0	0	0	0.01109	0.01115	0	0	0.00356	0	0.04641	0		Lachnospiraceae_bacterium_3_1_57FAA_CT1	0	0	0	0	0	0	0	0	0	0	0	0.02541
Anaerococcus_obesiensis	0	0.00128	0	0	0.33107	0	0.17539	0.1552	0	0	0	0	0	0	0.10464	0	0.00335	0	0	0	0	0	0	0.00672	0	0	0	0	0	0	0	0	0	0.01195	0		Lachnospiraceae_bacterium_9_1_43BFAA	0	0	0	0	0	0	0	0	0	0	0	0.00408
Clostridium_bartlettii	0	0.00114	0	0	0	0	0	0	0	0	0	0	0	0	0.0391	0	0	0	0	0	0	0	0	0	0	0	0	0	0	0	0	0	0	0	0		Clostridiaceae_bacterium_JC118	0	0	0	0	0	0	0	0	0	0	0	0.0016
Adlercreutzia_equolifaciens	0	0	0.035	0	0	0	0.00779	0.06621	0.03242	0.05321	0.42694	0	0	0	0	0	0	0	0.01641	0	0.02215	0	0	0	0	0	0.01225	0	0	0	0.00475	0.02631	0	0.01663	0.01188		Geminiviridae_noname_unclassified	0	0	0	0	0	0	0	0	0	0	0	0
Fusobacterium_nucleatum	0	0	0.02203	0	1.95486	0.11012	3.28824	2.67652	0.05151	0.00614	0.01959	0	0	0	0	0	0	0	0	0.00697	0.09018	0	0	0	0.02389	0	0.00449	0.00816	0.05841	0	0.00262	0	0.00439	0.12039	0		Methanobrevibacter_unclassified	0	0	0	0	0	0	0	0	0	0	0	0
Odoribacter_unclassified	0	0	0.01834	0	0	0	0	0	0	0	0	0	0	0	0	0	0	0	0	0	0	0	0	0	0	0	0	0	0	0	0	0	0	0	0		Eggerthella_lenta	0	0	0	0	0	0	0	0	0	0	0	0
Enterobacter_cloacae	0	0	0.00967	0	0.00949	0	0.009	0.05179	0.07014	0	0	0	0	0	0	0.01383	0	0	0.23388	1.06223	0.05198	0.03202	0.13907	0	0	0	0	0	0	0	0	0	0	0	0		Butyrivibrio_unclassified	0	0	0	0	0	0	0	0	0	0	0	0
Propionibacterium_phage_PAD20	0	0	0	0.14051	0	0	0	0	0	0	0	0	0	0	0	0	0	0	0	0	0	0	0	0	0	0	0	0	0	0	0	0	0	0	0		Streptococcus_intermedius	0	0	0	0	0	0	0	0	0	0	0	0
Clostridiaceae_bacterium_JC118	0	0	0	0.03187	0.11909	0.21582	0.47806	3.16485	0.00083	1.03683	0.80617	0.22374	0.04821	0	0	0	0	0	0.04534	0.00618	0.00898	0.00329	0	0.01858	0.00773	0	0.01366	0.01776	0	0.0621	0	0	0	0.0243	0		Gordonibacter_pamelaeae	0	0	0	0	0	0	0	0	0	0	0	0
Clostridium_bolteae	0	0	0	0.02332	0.16055	0.02206	0.51075	0.21962	0	0.07432	0.12267	0	0	0	0	0.10782	0.00954	0.00815	0.00978	0	0.01445	0.04547	0.01177	0.03008	0.01829	0.03975	0.00873	0.01866	0.02107	0.04684	0.01336	0.00634	0.0488	0.03395	0.07534		Klebsiella_pneumoniae	0	0	0	0	0	0	0	0	0	0	0	0
Holdemania_unclassified	0	0	0	0.00159	0.00451	0.00911	0	0	0	0	0.01186	0	0	0	0	0	0	0	0.00314	0	0	0	0.01122	0	0	0.00431	0	0	0	0	0	0	0	0.00193	0		Dialister_invisus	0	0	0	0	0	0	0	0	0	0	0	0
Clostridium_symbiosum	0	0	0	0	0.38896	0.0298	0.16364	0.87053	0	0.0896	0.15689	0	0	0	0	2.67948	0.46121	0	0.12064	0.02333	0.09665	0.05255	0.02589	0.37111	0.04167	0.04759	0.00072	0.05518	0.04349	0.21025	0.00102	0.14341	0.11591	0.05996	0.10377		Clostridium_innocuum	0	0	0	0	0	0	0	0	0	0	0	0
Campylobacter_ureolyticus	0	0	0	0	0.13155	0	0.13361	0	0	0	0	0	0	0	0	0.00605	0.06256	0	0	0	0	0	0	0	0	0	0	0	0	0	0	0	0	0	0		Clostridiales_bacterium_1_7_47FAA	0	0	0	0	0	0	0	0	0	0	0	0
Finegoldia_magna	0	0	0	0	0.06072	0	0.07405	0.26788	0	0	0	0	0	0	0.02242	0	0.04464	0.00076	0.00428	0	0.01942	0	0	0.01521	0	0	0	0.00525	0.00152	0	0	0.03345	0.01832	0.02703	0		Erysipelotrichaceae_bacterium_2_2_44A	0	0	0	0	0	0	0	0	0	0	0	0
Porphyromonas_uenonis	0	0	0	0	0.0409	0	0.04501	0.06734	0	0	0	0	0	0	0	0	0.0009	0	0	0	0	0	0	0.09273	0	0	0	0.01054	0.00081	0.00621	0	0	0.00846	0	0.05552
Acidaminococcus_unclassified	0	0	0	0	0.03537	0	0	0	0.00371	0.0069	0	0	0	0.0167	0	0	0	0	0	0	0	0	0	0	0	0	0	0	0	0	0	0	0	0	0
Clostridiales_bacterium_BV3C26	0	0	0	0	0.03045	0	0.04874	0.29854	0	0	0	0	0	0	0	0	0	0	0	0	0.00614	0	0	0	0	0	0	0	0.00868	0	0	0	0	0.00723	0
Streptococcus_constellatus	0	0	0	0	0.01137	0	0.02119	0.01887	0	0	0	0	0	0	0.03658	0	0	0	0	0	0	0	0	0	0	0	0	0	0	0	0	0	0	0	0
Streptococcus_intermedius	0	0	0	0	0.00118	0	0	0	0	0	0	0	0	0	0.00899	0	0	0	0	0	0	0	0	0	0	0	0	0	0	0	0	0	0	0	0
Subdoligranulum_sp_4_3_54A2FAA	0	0	0	0	0	1.22738	0	0.60206	0	0	0	0	0	0	8.54104	0.91909	0.66799	0	0	0	0	0	0	0	0	0	0	0	0	0	0	0	0	0	0
Oscillibacter_sp_KLE_1745	0	0	0	0	0	0.86189	0	0	0	0	0	0	0	0	0	0	0	0	0	0	0	0	0	0	0	0	0	0	0	0	0	0	0	0	0
Slackia_unclassified	0	0	0	0	0	0	0.08602	0.1404	0	0	0	0	0	0	0	0	0	0	0	0	0	0	0	0	0	0	0	0	0	0	0	0	0	0	0
Actinobacillus_unclassified	0	0	0	0	0	0	0.03978	0	0	0	0	0	0	0	0	0	0	0	0	0	0	0	0	0	0	0	0	0	0	0	0	0	0	0	0
Dorea_unclassified	0	0	0	0	0	0	0.03037	0	0	0	0	0.0056	0	0	0	0	0.01838	0.05099	0.01818	0.02528	0.04649	0.08068	0.03861	0.14781	0.0284	0.01481	0.13201	0.02206	0.05973	0.09369	0.04987	0.06566	0.17026	0.05861	0.01476
Peptoniphilus_duerdenii	0	0	0	0	0	0	0.01778	0	0	0	0	0	0	0	0	0	0.01144	0	0	0	0.02725	0	0	0	0	0	0	0.00081	0.00375	0.01321	0.01758	0	0.00442	0.01152	0
Erysipelotrichaceae_bacterium_6_1_45	0	0	0	0	0	0	0.00875	0	0	0	0.00093	0.00586	0.01487	0	0.0107	0	0	0	0.05224	0.00819	0.01667	0.00205	0	0.0073	0	0.00117	0	0.00173	0.01278	0.00748	0	0	0	0.00707	0.00241
Varibaculum_cambriense	0	0	0	0	0	0	0.00723	0.09666	0	0	0	0	0	0	0	0	0	0	0	0	0	0	0	0	0	0	0	0	0	0	0	0	0	0	0
Actinomyces_europaeus	0	0	0	0	0	0	0.00142	0.00199	0	0	0	0	0	0	0	0	0	0	0	0	0	0	0	0	0	0	0	0	0	0	0	0	0	0	0
Lactococcus_lactis	0	0	0	0	0	0	0	0.20599	0	0	0.01336	0	0.01527	0.03897	0.01627	0	0	0	0	0	0	0	0	0	0	0	0	0	0	0	0	0	0	0	0
Klebsiella_variicola	0	0	0	0	0	0	0	0.02686	0	0	0	0	0	0	0	0	0	0	0	0	0	0	0.00346	0	0	0	0	0	0	0	0	0	0	0	0
Anaerostipes_hadrus	0	0	0	0	0	0	0	0.00707	0	0	0.02513	0	0	0	0	0	0	0	0	0	0	0	0	0	0	0	0	0	0	0	0	0	0	0	0
Lachnospiraceae_bacterium_5_1_63FAA	0	0	0	0	0	0	0	0.00397	0	0	0.00545	0	0	0	0	0	0	0	0	0	0	0	0	0	0	0	0	0	0	0	0	0	0	0	0
Bacteroides_nordii	0	0	0	0	0	0	0	0.00325	0	0.00968	0.01214	0.22451	0.23198	0.15716	0.06125	0.02324	0	0	0	0	0	0	0	0	0	0	0	0	0	0	0	0	0	0	0
Methanobrevibacter_unclassified	0	0	0	0	0	0	0	0	0.01243	0	0	0	0	0	0	0	0	0	0	0	0	0	0	0	0	0	0	0	0	0	0	0	0	0	0.01643
Odoribacter_laneus	0	0	0	0	0	0	0	0	0.01208	0	0	0	0.02645	0	0.0214	0	0	0	0	0	0	0	0	0	0	0	0	0	0	0	0	0	0	0	0
Veillonella_dispar	0	0	0	0	0	0	0	0	0.00197	0	0	0	0	0	0	0	0	0	0	0	0	0	0	0	0	0	0	0	0	0	0	0	0	0	0
Lachnospiraceae_bacterium_8_1_57FAA	0	0	0	0	0	0	0	0	0	0.06426	0	0	0	0	0	0	0	0	0.05841	0	0.10607	0.11955	0	0.04613	0.07942	0.34991	0	0	0	0.18952	0	0	0	0.10601	0
Lachnospiraceae_bacterium_1_1_57FAA	0	0	0	0	0	0	0	0	0	0.055	0	0	0	0	0	0	0	0	0.0912	0	0	0.39111	0	0	0.02118	0	0	0	0.1933	0	0	0	0	0	0
Granulicatella_unclassified	0	0	0	0	0	0	0	0	0	0.00922	0.03182	0.00934	0	0	0.00385	0	0	0	0.02213	0.01375	0	0.00861	0.00382	0	0	0	0.00379	0	0.00374	0	0.00528	0	0	0.00781	0.01391
Bacteroides_coprocola	0	0	0	0	0	0	0	0	0	0.00762	0	0	0	0	0	0	0	0	0	0	0	0	0	0	0	0	0	0	0	0	0	0	0	0	0
Lactobacillus_helveticus	0	0	0	0	0	0	0	0	0	0	0.02921	0	0	0	0	0	0	0	0	0	0	0	0	0	0	0	0	0	0	0	0	0	0	0	0
Streptococcus_infantis	0	0	0	0	0	0	0	0	0	0	0.01142	0	0	0	0	0	0	0	0.02252	0	0.00276	0	0	0	0	0.01886	0	0	0	0	0.03479	0	0	0	0
Eggerthella_lenta	0	0	0	0	0	0	0	0	0	0	0.01136	0	0	0	0	0	0	0	0	0	0	0	0	0	0	0	0	0	0	0	0	0	0	0	0
Clostridium_citroniae	0	0	0	0	0	0	0	0	0	0	0.00068	0	0	0	0	0.37032	0.131	0	0.0066	0	0.06309	0	0.00496	0.02034	0	0	0	0.0058	0	0.01224	0	0.0298	0.01021	0.00977	0.01013
Lactobacillus_rhamnosus	0	0	0	0	0	0	0	0	0	0	0	0.73733	0.56863	0	0	0	0	0	0	0	0	0	0	0	0	0	0	0	0	0	0	0	0	0	0
Lactobacillus_casei_paracasei	0	0	0	0	0	0	0	0	0	0	0	0.03487	0.00105	0	0	0	0	0	0	0	0	0	0	0	0	0	0	0	0	0	0	0	0	0	0
Lactobacillus_zeae	0	0	0	0	0	0	0	0	0	0	0	0.01517	0.01874	0	0	0	0	0	0	0	0	0	0	0	0	0	0	0	0	0	0	0	0	0	0
Enterococcus_gallinarum	0	0	0	0	0	0	0	0	0	0	0	0.01141	0	0	0	0	0	0	0	0	0	0	0	0	0	0	0	0	0	0	0	0	0	0	0
Dysgonomonas_unclassified	0	0	0	0	0	0	0	0	0	0	0	0.00402	0.00772	0	0	0	0	0	0	0	0	0	0	0	0	0	0	0	0	0	0	0	0	0	0
Pediococcus_lolii	0	0	0	0	0	0	0	0	0	0	0	0	0.02893	0	0	0	0.00679	0.0155	0	0	0	0	0	0	0	0	0	0	0	0	0	0	0	0	0
Alistipes_unclassified	0	0	0	0	0	0	0	0	0	0	0	0	0.00996	0	0	0	0	0	0	0	0	0	0	0	0	0	0	0	0	0	0	0	0	0	0
Bifidobacterium_breve	0	0	0	0	0	0	0	0	0	0	0	0	0	0.07557	0.33579	0	0	0.00442	0	0	0	0	0	0	0	0	0	0	0	0	0	0	0	0	0
Pseudomonas_aeruginosa	0	0	0	0	0	0	0	0	0	0	0	0	0	0.03888	0	0	0	0	0	0	0	0	0	0	0	0	0	0	0	0	0	0	0	0	0
Lactobacillus_mucosae	0	0	0	0	0	0	0	0	0	0	0	0	0	0	0.02007	0.03334	0	0	0.16712	0.03366	0.3153	0.24626	0.01051	0	0.33283	0.16932	0	0	0	0	0	0	0	0	0
Clostridium_ramosum	0	0	0	0	0	0	0	0	0	0	0	0	0	0	0.01971	0	0	0	0	0	0	0	0	0	0	0	0	0	0	0	0	0	0	0	0
Megasphaera_unclassified	0	0	0	0	0	0	0	0	0	0	0	0	0	0	0	0.11459	0	0	0	0.03793	0	0	0	0	0	0	0	0	0	0	0	0	0	0	0
Butyricicoccus_pullicaecorum	0	0	0	0	0	0	0	0	0	0	0	0	0	0	0	0.0726	0.09096	0.00088	0	0	0	0	0	0	0	0	0	0	0	0	0	0	0	0	0
Lachnospiraceae_bacterium_5_1_57FAA	0	0	0	0	0	0	0	0	0	0	0	0	0	0	0	0.04874	0	0	0	0	0	0	0	0	0	0	0	0.01348	0	0	0	0	0	0	0
Prevotella_timonensis	0	0	0	0	0	0	0	0	0	0	0	0	0	0	0	0.01801	0	0	0	0	0.00976	0	0	0.01919	0.01343	0	0	0	0.00087	0	0	0	0	0	0
Peptoniphilus_harei	0	0	0	0	0	0	0	0	0	0	0	0	0	0	0	0.01681	0.08548	0.0061	0.03954	0.00194	0.01117	0	0	0.16842	0.02568	0	0	0.03503	0.06	0.0197	0	0.09235	0.03221	0.23032	0
Clostridium_scindens	0	0	0	0	0	0	0	0	0	0	0	0	0	0	0	0.00139	0	0	0	0	0	0	0	0	0	0	0	0	0	0	0	0	0	0	0
Collinsella_intestinalis	0	0	0	0	0	0	0	0	0	0	0	0	0	0	0	0	0.05008	0.05951	2.52613	0.71393	0.67519	0.50114	1.3072	0.36773	0.30601	0.82988	0.21547	0.27911	0.34537	0.87148	0.33051	0.63128	0.18455	0.38553	0.29444
Gemella_unclassified	0	0	0	0	0	0	0	0	0	0	0	0	0	0	0	0	0.0097	0	0	0.00156	0	0	0	0.02341	0	0	0	0.00856	0.00038	0	0	0	0.02031	0.01969	0
Gemella_haemolysans	0	0	0	0	0	0	0	0	0	0	0	0	0	0	0	0	0.00614	0	0	0	0	0	0	0.0246	0	0	0	0	0.0056	0	0	0	0.02882	0.00904	0
Eubacterium_limosum	0	0	0	0	0	0	0	0	0	0	0	0	0	0	0	0	0.00428	0	0	0	0	0	0	0	0	0	0	0	0	0	0	0	0	0	0
Collinsella_unclassified	0	0	0	0	0	0	0	0	0	0	0	0	0	0	0	0	0	0.00441	0	0	0	0	0	0.03318	0	0	0	0	0	0	0	0	0	0	0
Weissella_confusa	0	0	0	0	0	0	0	0	0	0	0	0	0	0	0	0	0	0	0.95208	0	0	0	0	0	0	0	0	0	0	0	0	0	0	0	0.15046
Lactobacillus_delbrueckii	0	0	0	0	0	0	0	0	0	0	0	0	0	0	0	0	0	0	0.12284	0	0.00889	1.6956	0.23677	0	0	0	0	0	0	0	0	0.0811	0	0	0
Anaerococcus_lactolyticus	0	0	0	0	0	0	0	0	0	0	0	0	0	0	0	0	0	0	0.00997	0	0	0	0	0.00322	0	0	0	0	0	0	0	0.02244	0.01308	0.01149	0
Anaerococcus_prevotii	0	0	0	0	0	0	0	0	0	0	0	0	0	0	0	0	0	0	0.00788	0	0	0	0	0	0	0	0	0	0	0	0	0.00706	0	0.00391	0
Stenotrophomonas_unclassified	0	0	0	0	0	0	0	0	0	0	0	0	0	0	0	0	0	0	0	0	0.01321	0	0	0	0	0	0	0	0	0	0	0	0	0	0
Stenotrophomonas_maltophilia	0	0	0	0	0	0	0	0	0	0	0	0	0	0	0	0	0	0	0	0	0.01284	0.00983	0.02367	0	0	0	0	0	0	0	0	0	0	0	0
Butyrivibrio_unclassified	0	0	0	0	0	0	0	0	0	0	0	0	0	0	0	0	0	0	0	0	0	0	0	0.04266	0.05606	0	0.05594	0.09885	0	0.02365	0.02845	0.02371	0.17067	0.04678	0
Streptococcus_vestibularis	0	0	0	0	0	0	0	0	0	0	0	0	0	0	0	0	0	0	0	0	0	0	0	0.04101	0	0.03553	0	0	0	0	0	0.07664	0	0	0
Streptococcus_mitis_oralis_pneumoniae	0	0	0	0	0	0	0	0	0	0	0	0	0	0	0	0	0	0	0	0	0	0	0	0	0	0	0.00093	0	0	0	0.00138	0	0	0	0
Streptococcus_australis	0	0	0	0	0	0	0	0	0	0	0	0	0	0	0	0	0	0	0	0	0	0	0	0	0	0	0	0	0	0	0.09739	0.07429	0	0	0
Weissella_unclassified	0	0	0	0	0	0	0	0	0	0	0	0	0	0	0	0	0	0	0	0	0	0	0	0	0	0	0	0	0	0	0	0	0	0	0.04126
[truncated: 67 more columns]
